# Supplementary material for: An overview of mobile health applications (mHealth apps) supporting Tuberculosis elimination efforts
Source: Front Digit Health. 2026 Jul 7;8:1829739. doi: 10.3389/fdgth.2026.1829739 (PMC13385031; doi:10.3389/fdgth.2026.1829739)
Supplement: Supplementary file 1 [file Table1.xlsx]

## Sheet: TB apps Comb
Supplementary Table S1: App Registry of included tuberculosis mHealth applications and platforms with functional categorization
Name	Store	Country developed	Year	Available languages	Intended end-user	Costs	Rating's	Downloads	Description																			Link
TB Report	App store & Google Play Store	Global	2024	English	Researchers, policymakers, and public health professionals.	Free		10K+	Latest global tuberculosis data in your pocket! Discover current statistics and trends, compare countries and regions, and find the data you need at your fingertips.																			https://apps.apple.com/in/app/tb-report/id1483112411
WHO TB Guide	App store & Google Play Store	Global	2024	English	Healthcare providers and policymakers.	Free		5K+	Latest WHO tuberculosis guidance at arm's length! Find recommendations, implementation aids, training materials, and links to the evidence on which they are based. This app was created by the World Health Organization (WHO) Global Programme on Tuberculosis & Lung Health to give users quick access to its modular guidelines, operational handbooks, and training materials.																			https://apps.apple.com/in/app/who-tb-guide/id1569546750
Ni-kshay SETU	App store & Google Play Store	India	2022	English	Healthcare providers.	Free		50K+	Ni-kshay SETU is an innovative digital platform designed to empower healthcare providers with the knowledge and tools necessary for effective Tuberculosis (TB) care and management. Developed by the Indian Institute of Public Health Gandhinagar, with support from The Union under "iDEFEAT TB" project funded by USAID and aligned with the National Tuberculosis Elimination Program (NTEP) India, the ap…																			https://apps.apple.com/in/app/ni-kshay-setu/id1631331386
Manage TB-India	App store & Google Play Store	India	2023	English	Healthcare providers.	Free		1K+	Designing an appropriate treatment regimen for Drug-Resistant Tuberculosis (DR-TB) is complex, requiring the clinician to simultaneously consider many diagnostic and clinical parameters to decide on an array of treatment options. The Manage TB India app takes these parameters systematically as input information and supports the clinician in making a diagnosis and designing an appropriate treatmen…																			https://apps.apple.com/in/app/managetb-india/id6471409013
TB Companion	App store	Global	2021	English	TB Patient's, Health-care Provider's & Public health programs	Free		NA	The diagnosis of tuberculosis (TB) can be shocking and raises a lot of questions. Cure is possible, but it will take at least 6 month time and a lot of discipline. The TB Companion is made to guide and support TB patients at all ages. You can choose a companion and get into intercative dialogues. You will learn about TB in general, about how to protect your loved ones from getting infected, about…																			https://apps.apple.com/in/app/tb-companion/id1556445437
TB HDL	App store	Global	2001	English	Healthcare Providers and TB program staff, NGO's	Free		NA	Tracking symptoms to medication reminders, our app ensures you stay on top of your TB management journey. Download now and take charge of your health today! TB Tracker is your essential companion for managing Tuberculosis, offering a user-friendly platform to track and monitor your health journey effectively. Whether you're undergoing treatment, in post-treatment recovery, or simply monitoring fo…																			https://apps.apple.com/in/app/tb-hdl/id6480371209
Explain-TB	App store	Global	2021	Multi-lingual	Patient's, healthcare providers, and NGO's	Free		NA	Giving your patients the right information about tuberculosis can be challenging if you are facing language barriers. Good educational material can support a liable partnership, the treatment and compliance. But this might not be available in the language of your patient? The multilingual and multimedia App Explain TB brings vital medical information about tuberculosis to your patient.																			https://apps.apple.com/in/app/explain-tb/id1564705443
TB Outreach	App store	Global	2001	English	Community health workers, NGO's and health officials	Free		NA	Tracking symptoms to medication reminders, our app ensures you stay on top of your TB management journey. Download now and take charge of your health today! TB Tracker is your essential companion for managing Tuberculosis, offering a user-friendly platform to track and monitor your health journey effectively. Whether you're undergoing treatment, in post-treatment recovery, or simply monitoring fo…																			https://apps.apple.com/in/app/tb-outreach/id6480370923
Georgia TB Reference Guide	App store & Google Play Store	Global	2022	English	Clinicians and healthcare providers in Georgia.	Free		100+	This app responds to clinicians' questions about tuberculosis infection, disease, and control. The standards and guidelines are based on the work and experience of the American Thoracic Society (ATS), the Centers for Disease Control and Prevention (CDC), the Infectious Disease Society of America (IDSA), Emory University, the World Health Organization (WHO), and the Atlanta TB Prevention Coalition…																			https://apps.apple.com/in/app/georgia-tb-reference-guide/id1583294462
emocha Care Team	App store	Global	2024	English	Patient's, care teams and health departments	Free		NA	Scene Health formerly emocha makes Directly Observed Therapy (DOT) scalable. The emocha Care Team app is for healthcare workers to view patient information, asynchronously log in-person DOT, and make patient engagement convenient.																			https://apps.apple.com/in/app/emocha-care-team/id1437642006
NextStep by emocha	App store	Global	2019	English	patient's, care coordinators.	Free		NA	NextStep by emocha is a mobile health care application that can be used to connect patients with staff and resources to coordinate their care. NextStep by emocha was developed in collaboration with Johns Hopkins University School of Medicine and the Baltimore City Health Department.																			https://apps.apple.com/in/app/nextstep-by-emocha/id1474200002
Spotlight	App store	Global	2014	Multi-lingual	Public health officials and program managers	Free		NA	Spotlight by Scene Health (previously emocha Health) puts your health front and center to help you kickstart better medication management. For life. Scene Health helps patients take every dose of medication properly to improve their health. We're a diverse team of designers, technologists, researchers, nurses, coaches, and pharmacists committed to helping people with chronic and infectious diseas…																			https://apps.apple.com/in/app/spotlight/id1269187117
XploraTB	App store	Global	2022	Multi-lingual	Patients, care teams and public health officials	Free		NA	Testing for diseases is now easier with the Find + Xplora combo Join to the new age of testing! Why use Xplora? IT HELPS IN THE PROCESS: Follow the step by step tutorial on how to run a test IT IS EASY TO ANALYZE A TEST: Take a photo of your test to get a result in seconds IT IS FLEXIBLE: If you are a new user or already have experience with Find tests, you can decide how to work with Xplora KEEP…																			https://apps.apple.com/in/app/xploratb/id1630199724
CII-TB free Workplaces	App store	India	2022	English	Corporate employees, HR managers	Free		NA	TB Free Workplaces is an app that promotes TB awareness among corporates or other organization's blue-collar employees (mainly). The goal of the app is to readily provide all the information about TB to the target audience.																			https://apps.apple.com/in/app/cii-tb-free-workplaces/id1525684629
Pink Tree Health	App store	India	2022	English	Patient's, healthcare providers, caregivers	Free		NA	The Pink Tree Health App is a new generation, interactive disease management solution for patients to deliver better lung health. Currently, it covers disease management solution for 4 lung diseases - Asthma, COPD (Chronic Obstructive Pulmonary Disease), Obstructive Sleep Apnea and Pulmonary Tuberculosis.																			https://apps.apple.com/in/app/pink-tree-health/id6464635964
TBStoryTeller	App store	India	2020	English	TB patient's, community health workers	Free		NA	TB StoryTeller is a series of talking-comics designed to educate communities about Tuberculosis, its symptoms, myths & misconceptions and, diagnosis and its treatment.																			https://apps.apple.com/in/app/tbstoryteller/id1519401889
RiskRadar	App store	Global	2020	Multi-lingual	HIV, TB, STI's patient's	Free		NA	RiskRadar for HIV, viral hepatis, STls and TB has been developed on behalf of the EU-funded INTEGRATE Joint Action. RiskRadar features several components aiming to reduce transmission, optimize early diagnosis and linkage to care in one or more of the four disease areas. It provides integrated information and digital tools to the public, regardless of gender, age, sexual orientation, location and…																			https://apps.apple.com/in/app/riskradar/id1469764662
Bronquiectasias SEPAR	App store	Global	2020	English	Pateint's, healthcare providers, researchers	Free		NA	Diagnosis and treatment of bronchiectasis. Emerging Group on Tuberculosis and Respiratory Infections (GETIR) of the Spanish Society of Pneumology and Thoracic Surgery (SEPAR)																			https://apps.apple.com/in/app/bronquiectasias-separ/id1462760338
Prevent TB Lebanon	App store & Google Play Store	Global	2023	English	Community health workers and public health officials in Lebanon.	Free		10+	A free to use for public health tool to digitize screening, testing, and treatment for active TB and latent TB infection in Lebanon. Prevent TB Lebanon is a digital platform that enables community health workers to register and screen individuals from groups vulnerable to TB like prisoners, refugees, and contacts of known TB patients. Based on their screening and TB infection testing outcomes, id…																			https://apps.apple.com/in/app/prevent-tb-lebanon/id1669703741
OneImpact India	App store & Google Play Store	India	2022	English	Designed for individuals affected to TB Patients	Free		10K+	This is a free digital platform for the general public, especially for the people affected by TB in India that provides users access to the following: - Information about TB and TB prevention - Information on rights of people affected by TB - Chat forum for people affected by TB - Location of health centers (DOT centers) offering TB services - Ability to report barriers to access TB services incl…																			https://apps.apple.com/in/app/oneimpact-india/id6477524118
TBKiganjani	App store	Tanzania	2022	English	TB patient's in Tanzania	Free		NA	This is a free digital platform for the general public, especially for the people affected by TB in Tanzania that provides users access to the following: - Information about TB and TB prevention - Information on rights of people affected by TB - Chat forum for people affected by TB - Location of health centers (DOT centers) offering TB services - Ability to report barriers to access TB services i…																			https://apps.apple.com/in/app/tbkiganjani/id1630391044
Mylab TBConnect	App store & Google Play Store	India	2022	English	Helath care professionals involved in the diagnosis,management and treatment	Free		10+	TbConnect App is aimed to assist health workers in the care continuum of patients for Tuberculosis. The TbConnect app is a companion app and allows health worker to create patient profiles, register them for a diagnostic test, and generate reports of the test result. The app then syncs the data to the Government of India database of Tb patients called Nikshay. The app also allows the health worke…																			https://apps.apple.com/in/app/mylab-tbconnect/id6443485305
Adhere TB	App store	India	2016	Multi-lingual	Patient's, healthcare providers	Free		NA	This app is used to track the drug intake of the patient's and make the rehabilitation process more convenient																			https://apps.apple.com/in/app/adhere-tb/id1602375965
Prevent TB Pak	App store	Pakistan	2022	English	Community health workers, TB program staff	Free		NA	Free digital platform for health care workers who could register and screen contact patients & based on symptoms																			https://apps.apple.com/in/app/prevent-tb-pak/id1643657631
eTB	App store	India	2021	English	Private pharmacies, healthcare officials	Free		NA	Developed for mandatory TB case notification by maintaining the prescription record of patient's.																			https://apps.apple.com/in/app/etb/id1560785878
TB Kar Kwe App	App store & Google Play Store	Columbia	2023	English	Individuals considering or undergoing TPT.	Free		100+	In the app can assess yourself whether you need to take TPT as well as learn about the TPT																			https://apps.apple.com/in/app/tb-kar-kwe-app/id6446500732
TB Mukt Himachal	Google Play Store	India	2018	Hindi	General public, TB patients, and healthcare workers in Himachal Pradesh.	Free	4.2	10K+	TB Mukt Himachal is a digital initiative by HP Govt to create awareness about TB																			https://play.google.com/store/apps/details?id=com.app.tbmukt
TB Aarogya Sathi	Google Play Store	India	2021	Multi-lingual	TB patients, treatment supporters, and community volunteers.	Free	4.4	500K+	TB Aarogya Sathi connects you to TB healthcare services when you need them most.																			https://play.google.com/store/apps/details?id=com.tb.aarogya.sathi
Nikshay	Google Play Store	India	2018	Multi-lingual	Public and private healthcare providers, program managers.	Free	4.2	500K+	Ni-kshay - integrated ICT system for TB patients and TPT beneficiary management																			https://play.google.com/store/apps/details?id=org.rntcp.nikshay
Nikshay Aushadhi	Google Play Store	India	2019	Multi-lingual	Program managers and healthcare providers involved in drug logistics.	Free	3.8	50K+	Revised National TB Control Programme (RNTCP) aims for achieving universal access to TB diagnosis and treatment.																			https://play.google.com/store/apps/details?id=com.cdac.DWH
National TB Elimination AMC	Google Play Store	India	2023	English	Employees of National TB Elimination-AMC Organization.	Free	3.5	100+	Add task/visit & time-in/time-out using geofence in National TB Elimination-AMC.																			https://play.google.com/store/apps/details?id=com.amc.ntep
Tuberculosis TB Help & Diet	Google Play Store	India	2017	Multi-lingual	General public and TB patients.	Free	4.6	10K+	TB in Adults & Children Tuberculosis Diet Help Symptoms Causes Types & Treatment																			https://play.google.com/store/apps/details?id=com.OneLife2Care.TuberculosisTBHelp
TPT	Google Play Store	Swizerland,India	2020	English	Patient and healthcare staff	Both	NA	1K+	The app enables outreach workers to register, sort, and refer contacts. Prevent TB is a comprehensive application that improves the effectiveness of tuberculosis (TB) and tuberculosis infection (LTBI) management.																			https://play.google.com/store/apps/details?id=com.duretechnologies.apps.android.ltbigt
Dashboard TB Indonesia	Google Play Store	Indonesia	2020	Multi-lingual	Public, stakeholders, and health facility staff in Indonesia.	Free	NA	1K+	Data, information and statistics related to the treatment of Tuberculosis in Indonesia																			https://play.google.com/store/apps/details?id=id.or.tbindonesia.dashboard
Prevent TB PPM Pakistan	Google Play Store	Pakistan	2023	Multi-lingual	Healthcare workers involved in TB contact tracing and preventive therapy.	Free	NA	100+	A tool for contact screening & TB preventive treatment. This is a free digital platform app which has a login for the health worker who could register & screen the contact patients & based on the symptoms recorded can refer them to a testing facility or directly refer them for TPT(Tuberculosis Preventive Treatement) initiation.																			https://play.google.com/store/apps/details?id=com.duretechnologies.apps.android.preventtbppmpakistan
Prevent TB Pakistan	Google Play Store	Pakistan	2022	English	Health workers conducting TB contact investigations.	Free	NA	100+	A tool for contact screening & TB preventive treatment. This is a free digital platform app which has a login for the health worker who could register & screen the contact patients & based on the symptoms recorded can refer them to a testing facility or directly refer them for TPT(Tuberculosis Preventive Treatement) initiation.																			https://play.google.com/store/apps/details?id=com.duretechnologies.apps.android.preventtbpakistan
Cough against TB	Google Play Store	India	2024	Multi-lingual	Healthcare workers and individuals for early TB detection.	Free	NA	1K+	AI-powered screening tool for Pulmonary TB using cough sounds and symptoms.																			https://play.google.com/store/apps/details?id=org.wadhwaniai.tbcoughapp
Breathefree Lung Health App	Google Play Store	India	2022	English	Patients with respiratory conditions, caregivers, and health-conscious individuals.	Free	4.5	1K+	App for lung care, breathing exercises, Asthma, COPD, yoga, diet, stress relief																			https://play.google.com/store/apps/details?id=breathefree.lung.health.asthma.breathing
Coughpro	Google Play Store	United States	2020	Multi-lingual	Individuals experiencing chronic cough seeking to monitor their condition.	Free	3.8	10K+	Use CoughPro to monitor cough, discover its patterns, and live better with cough																			https://play.google.com/store/apps/details?id=com.hyfeapp
NTEP-AP Health App	Google Play Store	India	2023	Multi-lingual	Healthcare providers and program managers within the National Tuberculosis Elimination Program (NTEP) in Andhra Pradesh.	Free	4.1	1K+	NTEP-AP Health app is a MonitoringTool application developed for Tuberculosis Unit(TU). To monitor the Food basket distribution to TB patients in the state of Andhra Pradesh.																			https://play.google.com/store/apps/details?id=com.entrolabs.pmtbmba
Adhere TB Georgia	Google Play Store	Georgia	2020	Multi-lingual	TB patients and healthcare providers in Georgia.	Free	NA	1K+	Video Surveillance Therapy (VOT) for patients with tuberculosis																			https://play.google.com/store/apps/details?id=com.leavingstone.adheregeo
TB Dashboard	Google Play Store	Pakistan	2025	English	Social mobilizers, district coordinators, and provincial coordinators involved in TB programs.	Free	NA	5+	Role-based TB data dashboards for districts, provinces, and centralized access.																			https://play.google.com/store/apps/details?id=tbdashboard.contech.org.pk
CommTB	Google Play Store	Nigeria	2023	English	Community health workers and organizations conducting TB screenings.	Free	NA	10K+	CommTB is an app for Screening Tuberculosis in communities. Screening Information is collected and sent for analysis.																			https://play.google.com/store/apps/details?id=com.instratghs.commtb
Macleods TB Care	App store	India	2018	English	The intended users of the Macleods TB Care app are healthcare professionals and individuals with tuberculosis (TB).	Free	4.6	NA	Macleods introduces TB drug dosage-calculator app for your convenience. This app is a ready reckoner for our comprehensive 1st line and 2nd line Anti-TB drugs portfolio. Since different TB patients need different medicinal approaches, this app provides you convenience to choose right products for right patients for the right results.	https://apps.apple.com/in/app/macleods-tb-care/id1273526884	https://apps.apple.com/in/app/macleods-tb-care/id1273526884																	https://apps.apple.com/in/app/macleods-tb-care/id1273526884
Janao	App store	Bangladesh	2019	English	It's intended for use by both government and non-government health providers and the National Tuberculosis Program	Free	4	NA	Janao' can help inclusion of the estimated number of missing TB cases for treatment and management. The government of Bangladesh published gazette in 2014 includes all government and non-government health providers to report any patient diagnosed for TB to the nearest government health official. This can reflect national data for TB including all cases from root level (i.e. any health providers) …	https://apps.apple.com/in/app/janao/id1439911265	https://apps.apple.com/in/app/janao/id1439911265																	https://apps.apple.com/in/app/janao/id1439911265
Lapor TBC	App store	Indonesia	2022	English	General public, The people affected by TB	Free	NA	NA	This is a free digital platform for the general public, especially for the people affected by TB in Indonesia that provides users access to the following: - Information about TB and TB prevention - Information on rights of people affected by TB - Chat forum for people affected by TB - Location of health centers (DOT centers) offering TB services - Ability to report barriers to access TB services …	https://apps.apple.com/in/app/lapor-tbc/id1658513490	https://apps.apple.com/in/app/lapor-tbc/id1658513490																	https://apps.apple.com/in/app/lapor-tbc/id1658513490
NTBLCP	App store	Nigeria	2022	English	General public, Individuals impacted by TB	Free	NA	NA	Our app offers users access to: - Essential information on tuberculosis (TB) and ways to prevent it - Resources on the rights of individuals affected by TB - Locations of health centers (DOT centers) that provide TB-related services - A feature to report challenges or barriers in accessing TB services, including instances of stigma - Notifications on the latest updates related to TB																			https://apps.apple.com/in/app/ntblcp/id6736358456
TBImpactGH	App store	Ghana	2022	English	General public,the people affected by TB	Free	NA	NA	This is a free digital platform for the general public, especially for the people affected by TB in Ghana that provides users access to the following: - Information about TB and TB prevention - Information on rights of people affected by TB - Chat forum for people affected by TB - Location of health centers (DOT centers) offering TB services - Ability to report barriers to access TB services incl…																			https://apps.apple.com/in/app/tbimpactgh/id1618672337
